# Supplementary material for: Modulation of Global Gene Expression by Aneuploidy and CNV of Dosage Sensitive Regulatory Genes
Source: Genes (Basel). 2021 Oct 12;12(10):1606. doi: 10.3390/genes12101606 (PMC8535535; doi:10.3390/genes12101606)
Supplement: Supplementary file 1 [file genes-12-01606-s001.zip]

Archive with 1 entries (1 files):
- genes-1357002-supplementary.pdf
